# Supplementary material for: Chemical Composition, Acetylcholinesterase-Inhibitory Potential and Antioxidant Activity of Essential Oils from Three Populations of Parthenium hysterophorus L. in Ecuador
Source: Molecules. 2025 Jun 24;30(13):2712. doi: 10.3390/molecules30132712 (PMC12250999; doi:10.3390/molecules30132712)
Supplement: Supplementary file 1 [file molecules-30-02712-s001.zip]

Archive with 1 entries (1 files):
- molecules-3638085-supplementary.pdf
